# Supplementary material for: From Acute Stress to Long-Term Dysregulation: Changes in Hematological and Hormonal Parameters in the Long-Term Post-Stress Period in a Modified SPS&S Model
Source: Biomedicines. 2026 Feb 3;14(2):356. doi: 10.3390/biomedicines14020356 (PMC12938505; doi:10.3390/biomedicines14020356)
Supplement: Supplementary file 1 [file biomedicines-14-00356-s001.zip]

Archive with 1 entries (1 files):
- biomedicines-4044985-supplementary.pdf
